# Supplementary material for: Impact of Bottom Trawling on Deep-Sea Sediment Properties along the Flanks of a Submarine Canyon
Source: PLoS One. 2014 Aug 11;9(8):e104536. doi: 10.1371/journal.pone.0104536 (PMC4128664; doi:10.1371/journal.pone.0104536)
Supplement: Dataset S1 — Sedimentological and radionuclide data for each sediment core used in this study. (XLSX) [file pone.0104536.s004.xlsx]

## Sheet: NF-1
Mean depth	Dry weight	Dry Bulk Density	Total cabon	TC error	Organic carbon	OC error	Inorganic carbon	IC error	Nitrogen	N error	Gravel (>2mm)	Sand (2mm-63µm)	Silt (63µm-4µm)	Clay (<4µm)	Total 210Pb	210Pb error ±	Excess 210Pb	210Pbxs error ±
cm	g	g/cm3	% DW	% DW	% DW	% DW	% DW	% DW	% DW	% DW	%	%	%	%	(Bq/kg)	(Bq/kg)	(Bq/kg)	(Bq/kg)
0.5	33.8329	0.634731	3.5266	0.00452548	0.802855	0.0105005	2.72375	0.0114342	0.079065	0.00422143	0	4.622	70.373	25.005	146.772	8.72162	116.772	9.22316
1.5	45.8149	0.742362	3.57545	0.0142128	0.819275	0.00173241	2.75617	0.014318	0.09584	0.00861256	0	4.322	71.021	24.661	147.663	9.08349	117.663	9.56607
2.5	47.9437	0.779757	3.55075	0.000777817	0.80935	0.0224719	2.7414	0.0224853	0.06773	0.0106066	0	2.357	68.858	28.788	147.246	8.31281	117.246	8.83758
3.5	55.8326	0.812038	3.4719	0.00183848	0.782275	0.00187383	2.68962	0.00262512	0.031425	0.0136118	0	2.807	69.638	27.558	115.878	4.73092	85.878	5.60193
4.5	62.6988	0.897641	3.47825	0.0137886	0.7631	0.0101399	2.71515	0.0171156	0.038395	0.00252437	0	2.511	72.908	24.583	93.483	4.36363	63.483	5.2954
5.5	63.047	0.92133	3.5411	0.0268701	0.78769	0.0146371	2.75341	0.0305981	0.070355	0.0164544	0	4.219	73.665	22.12	114.828	5.40873	84.828	6.18501
6.5	65.6585	0.957465	3.54275	0.00799031	0.754925	0.0201738	2.78782	0.0216985	0.046425	0.0421506	0	6.331	73.12	20.55	109.978	5.92236	79.9776	6.63885
7.5	71.0792	0.984468	3.5655	0.000989949	0.786885	0.00782767	2.77862	0.00789002	0.06999	0.0373777	0	4.699	71.433	23.867
8.5	66.8066	0.956303	3.5669	0.00424264	0.78775	0.00787717	2.77915	0.00894706	0.09542	0.0350301	0	3.245	72.923	23.835
9.5	65.4265	0.981274	3.58315	0.00898026	0.78276	0.0102955	2.80039	0.0136617	0.05696	0.0522835	0	3.834	70.468	25.7	114.798	5.93816	84.798	6.65295
10.5	73.0228	0.974033									0	3.84	74.381	21.785
11.5	66.608	0.992958									0	4.788	72.358	22.853
12.5	72.3614	0.989077									0	4.646	69.589	25.767	104.159	5.76997	74.1587	6.50327
13.5	69.0169	1.00286									0	4.339	72.874	22.789
14.5	67.3628	0.993987	3.5004	0.00947523	0.76812	0.00502046	2.73228	0.0107231	0.06037	0.0150048	0	5.105	70.79	24.105
15.5	74.5818	1.01904													93.5242	3.79305	63.5242	4.83604
16.5	72.4329	1.02383
17.5	68.4966	1.00587													113.137	6.78285	83.1369	7.41668
18.5	68.264	1.0027
19.5	69.6885	0.994185	3.4786	0.0223446	0.772025	0.0183494	2.70657	0.0289133	0.081635	0.0445689	0	5.676	71.122	23.203	109.327	6.74813	79.3267	7.38493
20.5	72.9776	1.0039									0	1.756	71.552	26.69	91.0687	4.8195	61.0687	5.67693
21.5	69.6546	1.00772									0	4.538	70.845	24.616	99.8502	6.0458	69.8502	6.7492
22.5	75.651	1.01665									0	1.399	71.533	27.069	99.0235	6.1471	69.0235	6.84009
23.5	72.4973	1.0071									0	3.376	71.621	25.005	82.5669	4.50249	52.5669	5.4104
24.5	73.9409	1.02834	3.3796	0.0172534	0.740535	0.00608819	2.63906	0.0182961	0.035595	0.0149129	0	2.093	71.373	26.535	79.1336	3.15525	49.1336	4.3538

## Sheet: NF-2
Mean depth	Dry weight	Dry Bulk Density	Total cabon	TC error	Organic carbon	OC error	Inorganic carbon	IC error	Nitrogen	N error	Gravel (>2mm)	Sand (2mm-63µm)	Silt (63µm-4µm)	Clay (<4µm)	Total 210Pb	210Pb error ±	Excess 210Pb	210Pbxs error ±
cm	g	g/cm3	% DW	% DW	% DW	% DW	% DW	% DW	% DW	% DW	%	%	%	%	(Bq/kg)	(Bq/kg)	(Bq/kg)	(Bq/kg)
0.5	39.3915	0.70444	3.784	0.00141421	0.77133	0.00401637	3.01267	0.00425807	0.05348		0	1.564	73.268	25.17	157.801	8.69666	127.801	9.19956
1.5	37.9631	0.820365	3.78335	0.00275772	0.77811	0.00179605	3.00524	0.00329102	0.01673	0.0140007	0	1.916	71.443	26.641	158.427	8.23991	128.427	8.76904
2.5	48.7852	0.744268	3.779	0.00183848	0.779305	0.00389616	2.9997	0.00430814	0.056965	0.0323501	0	1.95	69.674	28.377	178.64	10.2459	148.64	10.6761
3.5	47.9174	0.794506	3.8046	0.00183848	0.807575	0.0134704	2.99702	0.0135953	0.029495	0.0171191	0	4.05	69.11	26.839	182.759	10.2394	152.759	10.6699
4.5	47.5351	0.768835	3.7942	0.0162635	0.80256	0.00878227	2.99164	0.0184832	0.0783		0	2.924	69.809	27.268	194.055	10.2389	164.055	10.6693
5.5	52.2099	0.815823	3.8008	0.00339411	0.836185	0.00648417	2.96461	0.00731877	0.021025	0.00648417	0	3.935	69.212	26.856	187.807	10.9349	157.807	11.339
6.5	54.483	0.827548	3.82895	0.00855599	0.8245	0.00533159	3.00445	0.0100812	0.04076		0	1.635	71.31	27.055	204.518	11.7279	174.518	12.1055
7.5	56.989	0.848593	3.8427	0.000424264	0.813375	0.00918532	3.02933	0.00919511	0.0261	0.00263044	0	1.689	70.977	27.336	187.5	9.85934	157.5	10.3057
8.5	54.3693	0.889916	3.77665	0.017607	0.84672	0.0105359	2.92993	0.0205185	0.051805	0.0195091	0	1.432	70.506	28.064	174.495	10.4325	144.495	10.8553
9.5	58.7745	0.907683	3.7962	0.0212132	0.832625	0.0128623	2.96357	0.024808	0.015165	0.0198909	0	1.089	71.046	27.865	179.727	10.5624	149.727	10.9802
10.5	59.1698	0.913683									0	0.882	70.21	28.911	165.374	8.6986	135.374	9.2014
11.5	57.2699	0.929063									0	1.431	69.598	28.971
12.5	57.4292	0.926482									0	1.457	68.948	29.596
13.5	59.6622	0.915795									0	3.329	69.216	27.455	177.995	9.22554	147.995	9.70106
14.5	61.9244	0.895625	3.8045	0.0388909	0.79264	0.013732	3.01186	0.041244	0.02848		0	2.358	70.01	27.636	168.15	9.93637	138.15	10.3794
15.5	62.1968	0.89561
16.5	59.9396	0.902884
17.5	55.6106	0.899902
18.5	66.8201	0.89933
19.5	60.342	0.893409	3.80945	0.0120915	0.77666	0.00103238	3.03279	0.0121355	0.01276	0.00920653	0	1.492	69.191	29.319	152.515	7.99389	122.515	8.53828
20.5	58.3631	0.899266
21.5	62.8846	0.897968
22.5	60.198	0.897652
23.5	60.8063	0.906632
24.5	57.8664	0.88808	3.79085	0.0119501	0.75803	0.00130108	3.03282	0.0120207	0.040425	0.0321239	0	1.742	65.163	33.097	129.515	7.20695	99.5147	7.80641
25.5	56.5734	0.849254
26.5	63.6233	0.887654
27.5	64.8912	0.885544
28.5	58.0556	0.878956
29.5	63.601	0.900037	3.7863	0.0066468	0.77175	0.000494975	3.01455	0.00666521	0.05385		0	1.79	70.974	27.241	121.266	7.06761	91.2657	7.67797
30.5	64.1486	0.907734
31.5	60.898	0.870107
32.5	54.0936	0.851293
33.5	54.9805	0.818666
34.5	60.1109	0.828569	3.7077	0.0284257	0.748075	0.00127986	2.95962	0.0284545	0.02694		0	1.987	69.809	28.207	116.215	5.33776	86.2152	6.12305
35.5	54.1552	0.818191
36.5	56.9901	0.838989
37.5	54.4977	0.816029
38.5	54.9834	0.843105
39.5	55.1932	0.852168	3.68615	0.0092631	0.752435	0.00307591	2.93372	0.00976044	0.034945	0.0113632	0	2.178	69.525	28.296	112.862	4.96362	82.8615	5.79979
40.5	56.0714	0.867801
41.5	57.2672	0.857603
42.5	56.3551	0.864929

## Sheet: NF-3
Mean depth	Dry weight	Dry Bulk Density	Total cabon	TC error	Organic carbon	OC error	Inorganic carbon	IC error	Nitrogen	N error	Gravel (>2mm)	Sand (2mm-63µm)	Silt (63µm-4µm)	Clay (<4µm)	Total 210Pb	210Pb error ±	Excess 210Pb	210Pbxs error ±
cm	g	g/cm3	% DW	% DW	% DW	% DW	% DW	% DW	% DW	% DW	%	%	%	%	(Bq/kg)	(Bq/kg)	(Bq/kg)	(Bq/kg)
0.5	43.8165	0.832113	3.40765	0.0119501	0.73645	0.00599627	2.6712	0.0133701	0.180135	0.0250387	0	3.93	64.99	31.08	32.7424	1.96625	4.6519	5.45175
1.5	57.1875	0.903831	3.4201	0.0175362	0.71573	0.0067458	2.70437	0.018789	0.238285	0.0122683	0	1.08	65.74	33.17	29.517	1.89995
2.5	53.8056	0.918444	3.42	0.00565685	0.726775	0.00518309	2.69322	0.00767232	0.18293	0.0170978	0	1.88	66.36	31.76	31.2715	1.75136
3.5	69.2758	0.894173	3.42635	0.00629325	0.74804	0.0225284	2.67831	0.0233909	0.209695	0.0259437	0	1.47	66.33	32.2	28.9546	1.9724
4.5	57.0026	0.964987	3.47935	0.00544472	0.74595	0.00842871	2.7334	0.0100344	0.16845	0.0694379	0	3.78	65.61	30.61	25.8404	1.4468
5.5	65.7429	0.930907	3.45385	0.017607	0.777195	0.0533371	2.67666	0.056168	0.2028	0.036713	0	1.27	65.31	33.42
6.5	62.4434	0.928797	3.4368	0.0296985	0.81645	0.0327249	2.62035	0.0441918	0.196665	0.0279802	0	0.79	67.74	31.47	28.2324	1.69805
7.5	51.7846	0.903518	3.43805	0.00431335	0.746585	0.00297692	2.69146	0.0052409	0.20407	0.0475741	0	1.68	66.56	31.76
8.5	46.2716	0.874452	3.514	0.0383252	0.748065	0.00775696	2.76594	0.0391023	0.18848	0.0433032	0	3.4	65.83	30.77
9.5	61.757	0.957015	3.5947	0.0900854	0.7272	0.0135057	2.8675	0.0910922	0.1663	0.0343512	0	1.66	67.7	30.64	29.7495	1.77452
10.5	58.9656	0.949058									0	4.19	63.07	32.73
11.5	69.2691	0.950788									0	1.17	70.09	28.75
12.5	69.5426	0.940658									0	1.57	67.73	30.7
13.5	76.6403	0.956423									0	2.28	65.5	32.22
14.5	73.8027	0.9311	3.52155	0.0113844	0.7416	0.00172534	2.77995	0.0115144	0.20354	0.0244659	0	2.41	65.19	32.41	26.6003	1.60887
15.5	67.379	0.958753									0	1.81	69.35	28.85
16.5	61.7808	0.943921									0	1.51	66.97	31.52
17.5	63.7075	0.935049									0	3.6	66.93	29.47
18.5	64.2944	0.928636									0	2.03	65.92	32.05
19.5	62.9916	0.944573	3.56695	0.0123744	0.761645	0.0221112	2.8053	0.0253383	0.16926	0.0277893	0	4.6	64.34	31.06	27.4034	1.56471
20.5	67.4618	0.91208									0	4.83	63.97	31.2
21.5	65.0636	0.904341									0	2.9	66.92	30.18
22.5	68.3418	0.900455									0	2.11	66.75	31.14
23.5	58.1334	0.912029									0	1.54	69.54	28.92
24.5	49.4521	0.923159	3.6132	0.0219203	0.69944	0.00304056	2.91376	0.0221302	0.17846	0.0244942	0	3.48	65.2	31.32	25.2452	1.45798
25.5	69.3213	0.921662									0	1.5	68.73	29.77
26.5	69.2485	0.923394									0	1.62	66.16	32.22
27.5	62.3203	0.94137									0	3.05	69.34	27.61
28.5	75.9134	0.981061									0	3.61	65.6	30.8
29.5	71.1069	0.952257	3.6254	0.0210718	0.732155	0.0322936	2.89324	0.0385603	0.19038	0.0145098	0	1.57	66.57	31.86

## Sheet: NF-4
Mean depth	Dry weight	Dry Bulk Density	Total cabon	TC error	Organic carbon	OC error	Inorganic carbon	IC error	Nitrogen	N error	Gravel (>2mm)	Sand (2mm-63µm)	Silt (63µm-4µm)	Clay (<4µm)	Total 210Pb	210Pb error ±	Excess 210Pb	210Pbxs error ±
cm	g	g/cm3	% DW	% DW	% DW	% DW	% DW	% DW	% DW	% DW	%	%	%	%	(Bq/kg)	(Bq/kg)	(Bq/kg)	(Bq/kg)
0.5	69.0123	1.03217	4.52395	0.0181726	0.527575	0.00133643	3.99638	0.0182217	0.197335	0.0281499	0	13.492	65.084	21.43	69.6709	3.46875	40.3975	3.80137
1.5	72.2452	1.07585	4.4745	0.0118794	0.58232	0.00086267	3.89218	0.0119107	0.15818	0.0110309	0	11.724	63.457	24.822	78.0308	4.80191	48.7574	5.04743
2.5	68.3942	1.07551	4.4112	0.0427092	0.58058	0.00564271	3.83062	0.0430804	0.164855	0.00451841	0	11.533	61.288	27.182	76.1913	3.39108	46.9179	3.73064
3.5	71.1911	1.03582	4.31345	0.0398101	0.591415	0.00125158	3.72203	0.0398298	0.14181	0.0155846	0	12.03	61.713	26.261	71.7987	3.12482	42.5253	3.49038
4.5	65.3361	1.04726	4.33965	0.171898	0.582685	0.0057912	3.75696	0.171995	0.17167	0.00489318	0	12.334	63.019	24.647	73.3691	3.65464	44.0957	3.97173
5.5	63.905	1.01957	4.0491	0.0241831	0.599125	0.00470226	3.44998	0.024636	0.15435	0.00738219	0	7.146	65.946	26.908	56.9125	3.03327	27.6391	3.40866
6.5	68.3312	0.994444	4.0296	0.0114551	0.592485	0.0124239	3.43712	0.0168989	0.17123	0.0120067	0	4.738	65.829	29.433	53.24	2.76499	23.9666	3.17229
7.5	69.6448	1.06522	4.05225	0.0033234	0.60985	0.00444063	3.4424	0.00554655	0.130805	0.00460327	0	7.569	63.919	28.516	50.0782	2.51403	20.8048	2.95611
8.5	73.9259	1.07817	4.1178	0.0425678	0.634025	0.0114481	3.48377	0.0440804	0.178215	0.0292247	0	8.97	63.875	27.157	57.7601	3.54356	28.4867	3.86976
9.5	72.7811	1.08744	4.23575	0.00982878	0.64585	0.00817415	3.5899	0.0127837	0.18885	0.0165604	0	10.081	64.629	25.294	75.8724	4.41168	46.599	4.67774
10.5	73.023	1.09039									0	6.203	65.714	28.088	73.9639	4.40458	44.6905	4.67104
11.5	71.091	1.08989									0	12.169	63.017	24.819	74.1722	3.69302	44.8988	4.00707
12.5	71.3115	1.07455									0	9.974	65.648	24.382	66.9828	2.86364	37.7094	3.25863
13.5	64.1372	0.997391									0	7.595	64.559	27.851	54.9464	3.23579	25.673	3.59007
14.5	64.3168	0.974749	4.0868	0.00452548	0.651145	0.00385373	3.43566	0.00594401	0.158	0.00410122	0	7.917	66.123	25.961	73.8582	3.09518	44.5848	3.46387
15.5	61.3066	0.965148									0	4.59	74.16	21.24	69.7962	2.84581	40.5228	3.24297
16.5	67.1664	1.00146									0	4.23	72.29	23.48	44.9841	2.11834	15.7107	2.62785
17.5	70.241	1.00387									0	0.47	77.25	22.28	38.2255	1.93562	8.95206	2.48291
18.5	72.8132	1.01955									0	0.43	77.35	22.22	28.6577	1.61127
19.5	67.7507	1.0046	3.84505	0.0152028	0.64807	2.82843e-05	3.19698	0.0152028	0.15083	0.0236457	0	0.787	69.118	30.097	32.4089	1.86421
20.5	75.5822	0.991646									0	4.01	74.23	21.76	28.1188	1.60319
21.5	69.4855	1.00267									0	1.7	75.86	22.44	29.8685	1.55131
22.5	69.284	1.00027									0	2.4	75.49	22.11	29.457	1.38081
23.5	69.6058	0.992444									0	2.43	75.25	22.32	29.6977	1.57212
24.5	68.5096	0.984039	3.91145	0.0156271	0.60813	0.000494975	3.30332	0.0156349	0.18976	0.00898026	0	4.14	74.75	21.1	29.9317	1.69312
25.5	65.8447	0.969062									0	1.78	76.76	21.45
26.5	65.9604	0.960981									0	5.18	70.41	24.42
27.5	68.332	0.979581									0	0	75.52	24.48
28.5	68.3348	0.976912									0	0.43	75.95	23.62
29.5	65.9247	0.947506	3.9359	0.0118794	0.60544	0.00883883	3.33046	0.0148069	0.173305	0.0246851	0	2.183	67.318	30.499
30.5	65.217	0.941772									0	2.18	75.47	22.34	28.5667	1.52989
31.5	67.3877	0.96202									0	3.01	74.8	22.18
32.5	68.5182	0.968758									0	1.38	76.11	22.51
33.5	63.7637	0.968241									0	4.59	73.31	22.1
34.5	68.1134	0.949049	3.89355	0.00558614	0.622305	0.00167584	3.27125	0.00583211	0.14647	0.00813173	0	4.65	76.02	19.33

## Sheet: NF-5
Mean depth	Dry weight	Dry Bulk Density	Total cabon	TC error	Organic carbon	OC error	Inorganic carbon	IC error	Nitrogen	N error	Gravel (>2mm)	Sand (2mm-63µm)	Silt (63µm-4µm)	Clay (<4µm)	Total 210Pb	210Pb error ±	Excess 210Pb	210Pbxs error ±
cm	g	g/cm3	% DW	% DW	% DW	% DW	% DW	% DW	% DW	% DW	%	%	%	%	(Bq/kg)	(Bq/kg)	(Bq/kg)	(Bq/kg)
0.5	73.2823	1.25599	7.33695	0.00502046	0.342435	0.00924189	6.99451	0.0105175	0.116355	0.0407081	0	75.55	18.16	6.29	92.0887	5.37468	66.7576	6.3545
1.5	82.5718	1.26496	6.97935	0.0350018	0.387595	0.0104015	6.59176	0.0365146	0.050735	0.00986414	5.66	48.05	37.45	8.84	101.526	5.95533	76.1953	6.85262
2.5	78.312	1.2199	6.6158	0.019799	0.43897	0.00429921	6.17683	0.0202604	0.04281	0.00936209	23.26	24.8	38.27	13.68	91.3102	5.05446	65.9791	6.08605
3.5	94.602	1.34	6.37125	0.0618718	0.42693	0.00978636	5.94432	0.062641	0.075235	0.0173312	3.36	13.78	62.79	20.08	73.4374	4.07125	48.1063	5.29788
4.5	90.062	1.3	5.3733	0.00212132	0.486793	0.00816839	4.88651	0.00843935	0.171505	0.05741	18.06	1.76	59.55	20.64	56.8822	3.43288	31.5511	4.82464
5.5	86.742	1.26	4.91195	0.0351432	0.49948	0.0145805	4.41247	0.0380478	0.078185	0.00907218	1.83	7.16	68.27	22.74	43.8438	2.06379	18.5127	3.96884
6.5	85.302	1.22	4.629	0.0349311	0.52579	0.011045	4.10321	0.0366357	0.082715	0.0155634	1.38	4.54	72.28	21.8	32.6237	1.92287	7.29256	3.89742
7.5	88.852	1.24	4.38835	0.0215668	0.59203	0.03602	3.79632	0.0419829	0.08327	0.0356523	0	0.11	77.34	22.55	29.3284	1.74462	3.99734	3.81263
8.5	89.7906	1.22842	4.3483	0.0216375	0.56905	0.0174655	3.77925	0.0278069	0.028755	0.0143896	2.14	1.05	73.71	23.1	28.1187	1.66154
9.5	88.902	1.24	4.35295	0.0181726	0.53967	0.000282843	3.81328	0.0181748	0.084385	0.00709228	1.11	1.57	73.78	23.53	25.5588	1.27977
10.5	88.052	1.2									0	2.922	76.516	20.563
11.5	80.562	1.23									2.84	1.13	72.61	23.42
12.5	82.052	1.18									0	0.76	76.54	22.7
13.5	87.1481	1.20318									0.63	9.14	69.13	21.1
14.5	76.872	1.19	3.95835	0.020294	0.55713	0.0401212	3.40122	0.0449617	0.023255	0.0522623	1.08	1.53	73.89	23.51	24.6627	1.3348
15.5	81.3966	1.18479									0	1.88	75.29	22.83
16.5	86.302	1.19									2.98	1.79	72.45	22.79
17.5	82.522	1.21									0	5.86	72.04	22.09
18.5	82.232	1.18									0	1.69	75.92	22.38
19.5	89.902	1.2	3.89645	0.0105359	0.52899	0.00322441	3.36746	0.0110182	0.03518	0.0796061	0	1.4	76.99	21.6	24.7144	1.30528
20.5	88.0732	1.17784									0	2.7	75.24	22.06
21.5	87.7622	1.18355									0	1.72	75.44	22.84
22.5	89.5965	1.22513									0	1.77	76.13	22.1
23.5	85.802	1.21									0	2.03	75.91	22.06
24.5	94.5547	1.19	3.97835	0.000777817	0.53166	0.0098005	3.44669	0.00983132	0.035545	0.0195091	0	3.5	73.5	23	25.1527	1.42914
25.5	87.874	1.2									0	2	74.88	23.12
26.5	90.8395	1.22227									0	1.61	75.62	22.77
27.5	92.5141	1.21899									0	2.65	75	22.35

## Sheet: SF-1
Mean depth	Dry weight	Dry Bulk Density	Total cabon	TC error	Organic carbon	OC error	Inorganic carbon	IC error	Nitrogen	N error	Gravel (>2mm)	Sand (2mm-63µm)	Silt (63µm-4µm)	Clay (<4µm)	Total 210Pb	210Pb error ±	Excess 210Pb	210Pbxs error ±
cm	g	g/cm3	% DW	% DW	% DW	% DW	% DW	% DW	% DW	% DW	%	%	%	%	(Bq/kg)	(Bq/kg)	(Bq/kg)	(Bq/kg)
0.5	36.906	0.769954	3.26585	0.0241123	0.639775	0.0111511	2.62608	0.026566	0.250435	0.10299	0	14.305	62.827	22.871	97.3904	6.21343	62.4579	8.70094
1.5	43.423	0.778195	3.31715	0.00275772	0.66478	0.00165463	2.65237	0.00321602	0.312955	0.0145028	0	6.066	66.915	27.021	88.3601	4.70118	53.4276	7.6942
2.5	52.7264	0.906638	3.33795	0.0374059	0.70686	0.0063781	2.63109	0.0379458	0.320155	0.0523613	0	8.693	66.355	24.951	72.943	3.79028	38.0106	7.17397
3.5	63.2007	0.950047	4.9677	0.0780646	1.91235	0.00940452	3.05535	0.078629	0.28079	0.00793374	0	0.911	69.233	29.857	51.7408	2.80781	16.8084	6.70697
4.5	64.9154	0.987869	3.2856	0.0046669	0.684835	0.0207819	2.60076	0.0212994	0.320325	0.0147007	0	1.163	67.627	31.211	41.2128	2.34926	6.28033	6.5283
5.5	76.3658	1.02799	3.31615	0.0218496	0.69681	0.00407294	2.61934	0.022226	0.28755	0.00323855	0	1.901	70.227	27.877	47.0883	2.78744	12.1558	6.69847
6.5	73.7461	1.05616	3.20725	0.0033234	0.687065	0.012537	2.52019	0.01297	0.23599	0.00572756	0	3.74	67.406	28.855	32.5093	1.71291
7.5	74.0883	1.06403	3.1884	0.00947523	0.703845	0.0115612	2.48456	0.014948	0.345085	0.0957635	0	2.932	69.161	27.909	35.4847	2.20853
8.5	75.3594	1.05134	3.26725	0.0109602	0.719125	0.00563564	2.54812	0.0123242	0.285895	0.0587818	0	2.008	71.624	26.373	33.5881	1.7722
9.5	69.6876	1.04968	3.20865	0.000212132	0.703815	2.12132e-05	2.50483	0.00021319	0.40153	0.0766362	0	2.827	71.913	25.261	36.3442	1.96758
10.5	72.116	1.03398									0	0.101	69.383	30.518	38.4915	1.88257
11.5	72.4397	1.03038									0	3.039	71.411	25.548	36.777	1.76326
12.5	68.9164	1.01754									0	2.973	69.18	27.849	33.4269	1.94823
13.5	72.3013	1.01441									0	1.131	72.15	26.72	35.6465	2.02513
14.5	72.3023	1.01861	3.0719	0.0219203	0.68371	0.0119925	2.38819	0.0249864	0.303825	0.0356594	0	1.877	70.727	27.402	34.1709	1.97869
15.5	70.4026	1.00588
16.5	69.9874	0.996414
17.5	67.3766	0.995602
18.5	72.7768	0.980307
19.5	65.3251	0.964341	2.9862	0.00509117	0.661105	0.00557907	2.3251	0.00755288	0.20046	0.0536411	0	1.452	70.44	28.108	32.8858	1.95213
20.5	66.7351	0.966157
21.5	63.3298	0.954776
22.5	68.5677	0.972683
23.5	70.4787	0.993766
24.5	70.215	1.00132	3.01095	0.00572756	0.69803	0.0693247	2.2639	0.069561	0.160535	0.0218708	0	2.14	69.822	28.043
25.5	71.8867	0.997878

## Sheet: SF-2
Mean depth	Dry weight	Dry Bulk Density	Total cabon	TC error	Organic carbon	OC error	Inorganic carbon	IC error	Nitrogen	N error	Gravel (>2mm)	Sand (2mm-63µm)	Silt (63µm-4µm)	Clay (<4µm)	Total 210Pb	210Pb error ±	Excess 210Pb	210Pbxs error ±
cm	g	g/cm3	% DW	% DW	% DW	% DW	% DW	% DW	% DW	% DW	%	%	%	%	(Bq/kg)	(Bq/kg)	(Bq/kg)	(Bq/kg)
0.5	32.1421	0.639817	3.76275	0.0109602	1.0383	0.0108894	2.72445	0.0154501	0.229565	0.0116602	0	3.06	72.691	24.255	220.086	8.67698	191.385	9.58795
1.5	40.6437	0.701592	3.4454	0.00494975	0.88935	0.0200818	2.55605	0.0206828	0.17194	0.00796202	0	2.963	68.799	28.24	126.871	7.33899	98.1708	8.3964
2.5	55.6333	0.874775	3.15815	0.0147785	0.75704	0.00101823	2.40111	0.0148136	0.158195	0.0286308	0	3.019	67.494	29.488	47.129	2.91211	18.4288	5.01191
3.5	66.4551	0.917502	3.1422	0.000565685	0.77011	0.000480833	2.37209	0.000742428	0.170995	0.00755897	0	2.107	68.936	28.957	35.1378	1.70964	6.43763	4.42286
4.5	63.3589	0.958569	3.1998	0.105642	0.767615	0.00915703	2.43219	0.106038	0.169405	0.0198768	0	1.752	68.961	29.287	36.8814	2.30769	8.18119	4.6866
5.5	73.3153	0.984329	3.09245	0.0181726	0.753905	0.0166806	2.33855	0.0246676	0.141615	0.0317137	0	3.417	67.203	29.383	36.1374	2.32327	7.43718	4.69429
6.5	70.5725	0.996013	3.1164	0.0121622	0.754045	0.0133572	2.36235	0.0180648	0.17398	0.00473762	0	4.655	67.135	28.208	30.4609	1.81826
7.5	69.5029	0.998014	3.0939	0.00622254	0.743545	0.00943988	2.35035	0.0113062	0.170435	0.0133007	0	3.683	67.208	29.11
8.5	69.6057	0.996183	3.06425	0.0234052	0.73391	0.00445477	2.33034	0.0238254	0.148345	0.0188161	0	2.029	69.483	28.489
9.5	69.1872	0.952213	3.06875	0.00459619	0.728975	0.00716299	2.33977	0.00851078	0.17078	0.00233345	0	1.827	68.851	29.324	28.5024	1.63806
10.5	69.1502	0.950138									0	1.575	69.522	28.903
11.5	70.1221	0.969941									0	3.096	68.27	28.634
12.5	69.0487	0.970041									0	3.659	67.695	28.644
13.5	71.659	0.940947									0	0.859	68.751	30.391
14.5	66.3543	0.940537	2.9848	0.00565685	0.74044	0.0039598	2.24436	0.00690507	0.156205	0.0331987	0	3.369	68.061	28.568	26.4012	1.51099
15.5	65.296										0	2.711	70.772	26.517
16.5	68.4267	0.945983									0	3.245	67.939	28.813
17.5	71.9079	0.942676									0	0.649	70.792	28.559
18.5	61.5084	0.932709									0	1.563	68.791	29.646
19.5	67.3369	0.939813	3.0377	0.00523259	0.749595	0.018208	2.2881	0.018945	0.16004	0.00698621	0	1.332	70.14	28.526	27.5869	1.45306
20.5	65.8077	0.936739									0	1.044	69.315	29.64
21.5	66.6231	0.942587
22.5	64.2275	0.95111									0	1.115	69.395	29.488
23.5	67.6224	0.962206									0	0.649	70.699	28.648
24.5	69.3128	0.966621	3.09235	0.000777817	0.758715	0.0110945	2.33364	0.0111217	0.17197	0.053528	0	1.462	69.542	28.995	28.1829	1.6868
25.5	67.1159										0	0.334	71.34	28.326
26.5	69.7786	0.958583									0	1.814	70.067	28.117
27.5	65.0978	0.93737									0	1.246	68.944	29.811
28.5	65.6591	0.939436									0	1.86	68.335	29.805
29.5	64.6652	0.954399	3.19365	0.016617	0.767425	0.00352846	2.42622	0.0169875	0.13148	0.0266862	0	1.434	68.005	30.563	31.0669	1.84654
30.5	71.1097	0.970577									0	2.179	68.836	28.983
31.5	64.468	0.949834									0	0.877	68.293	30.831
32.5	71.2839	0.945346									0	1.372	68.343	30.284
33.5	63.0637	0.961468									0	0.642	67.837	31.521

## Sheet: SF-3
Mean depth	Dry weight	Dry Bulk Density	Total cabon	TC error	Organic carbon	OC error	Inorganic carbon	IC error	Nitrogen	N error	Gravel (>2mm)	Sand (2mm-63µm)	Silt (63µm-4µm)	Clay (<4µm)	Total 210Pb	210Pb error ±	Excess 210Pb	210Pbxs error ±
cm	g	g/cm3	% DW	% DW	% DW	% DW	% DW	% DW	% DW	% DW	%	%	%	%	(Bq/kg)	(Bq/kg)	(Bq/kg)	(Bq/kg)
0.5	13.7722	0.634258	3.5833	0.0121622	0.90962	0.0105359	2.67368	0.0160911	0.036195	0.0228042	0	1.546	70.715	27.741	229.638	8.49157	199.638	9.00593
1.5	26.8347	0.663635	3.6203	0.00325269	0.89054	0.00803273	2.72976	0.0086663	0.04467	0.0264882	0	0	71.793	28.207
2.5	28.8231	0.648776	3.62265	0.00657609	0.8868	0.00241831	2.73585	0.00700665	0.071205	0.0341886	0	0	70.051	29.949	248.693	12.0797	218.693	12.4467
3.5	32.3646	0.707844	3.6429	0.000424264	0.894495	0.00255266	2.7484	0.00258767	0.06233	0.0121622	0	0	71.391	28.614	229.451	7.41264	199.451	7.9967
4.5	37.3023	0.686837	3.64345	0.00940452	0.88825	0.00524673	2.7552	0.0107691	0.03026	0.00881055	0	0.644	68.991	30.369
5.5	33.4531	0.67395	3.6783	0.00296985	0.88882	0.0050346	2.78948	0.00584527	0.060545	0.0503531	0	1.691	70.014	28.301	239.838	8.60053	209.838	9.10874
6.5	30.6741	0.722908	3.67645	0.00487904	0.889505	0.00953887	2.78695	0.0107142	0.06117		0	1.729	70.102	28.17
7.5	35.9141	0.681838	3.6554	0.0165463	0.887605	0.000982878	2.7678	0.0165755	0.06802	0.0525946	0	0.615	71.342	28.044	228.56	7.6677	198.56	8.23369
8.5	37.3779	0.736896	3.65835	0.00898026	0.91134	0.00169706	2.74701	0.0091392	0.042625	0.00580535	0	1.775	70.528	27.699
9.5	37.1842	0.74492	3.6022	0.0125865	0.89116	0.000919239	2.71104	0.01262	0.025495	0.00092631	0	0	70.576	29.426	220.199	7.344	190.199	7.93312
10.5	41.54	0.752944									0	1.475	71.674	26.853	233.195	8.431	203.195	8.94884
11.5	36.9558	0.679939									0	1.423	71.554	27.027
12.5	44.175	0.701641									0	1.551	71.422	27.028	238.851	8.27721	208.851	8.8041
13.5	40.826	0.714507									0	0.991	70.281	28.731
14.5	37.985	0.752225	3.6355	0.0123037	0.896795	0.00255266	2.7387	0.0125657	0.042565	0.0134987	0	1.205	76.828	21.968	225.993	8.23141	195.993	8.76105
15.5	40.5719	0.743176
16.5	46.0888	0.734127													230.579	12.5834	200.579	12.9361
17.5	40.6991	0.732819
18.5	43.8052	0.731511
19.5	48.772	0.743755	3.63355	0.00784889	0.883565	0.00468812	2.74999	0.0091424	0.034845	0.000855599	0	1.261	76.216	22.524	209.787	7.75762	179.787	8.3175
20.5	48.4961	0.741987
21.5	33.5178	0.736005													213.619	9.52068	183.619	9.98215
22.5	49.6195	0.797367
23.5	49.1433	0.773322
24.5	45.4845	0.76141	3.58695	0.00388909	0.85998	0.00313955	2.72697	0.00499818	0.0232	0.00124451	0	0.26	70.342	29.397	193.716	7.67862	163.716	8.24386
25.5	45.8626	0.786255
26.5	59.6949	0.82891													195.853	9.7516	165.853	10.2026
27.5	45.3582	0.796808
28.5	59.9502	0.814864
29.5	59.0579	0.836141	3.5975	0.010748	0.882445	0.0045467	2.71506	0.0116702	0.025115	0.0135835	0	0.92	72.735	26.35	173.38	9.4609	143.38	9.92515
30.5	64.4297	0.84103
31.5	53.1249	0.882325													183.569	8.76587	153.569	9.26501
32.5	55.9132	0.849233
33.5	61.8397	0.844452													183.972	9.48738	153.972	9.95039
34.5	57.6587	0.841939	3.61785	0.00120208	0.87671	0.00711349	2.74114	0.00721435	0.01924		0	1.111	78.117	20.772	181.98	11.5513	151.98	11.9345
35.5	59.833	0.811636													160.505	9.67625	130.505	10.1306
36.5	49.1151	0.818263
37.5	52.1816	0.833456
38.5	55.2187	0.807734													146.319	8.99274	116.319	9.47995
39.5	58.4682	0.803147	3.55385	0.00162635	0.847025	0.0164827	2.70683	0.0165627	0.017815	0.0184767	0	1.121	73.702	25.178	144.811	9.11108	114.811	9.59228
40.5	50.9916	0.786629
41.5	53.7626	0.781716													115.881	4.26754	85.8811	5.21651
42.5	55.218	0.804391													107.423	4.20937	77.423	5.16902

## Sheet: SF-4
Mean depth	Dry weight	Dry Bulk Density	Total cabon	TC error	Organic carbon	OC error	Inorganic carbon	IC error	Nitrogen	N error	Gravel (>2mm)	Sand (2mm-63µm)	Silt (63µm-4µm)	Clay (<4µm)	Total 210Pb	210Pb error ±	Excess 210Pb	210Pbxs error ±
cm	g	g/cm3	% DW	% DW	% DW	% DW	% DW	% DW	% DW	% DW	%	%	%	%	(Bq/kg)	(Bq/kg)	(Bq/kg)	(Bq/kg)
0.5	18.0188	0.769786	3.6897	0.00947523	0.910525	0.00430628	2.77918	0.0104079	0.14708		0	1.756	74.963	23.282	253.05	15.1296	223.05	15.4241
1.5	42.1972	0.709327	3.7507	0.00240416	0.925305	0.000473762	2.8254	0.0024504	0.0742	0.0116107	0	2.002	67.845	30.154
2.5	34.0527	0.73373	3.7545	0.00947523	0.9036	0.00066468	2.8509	0.00949852	0.05728	0.0165746	0	2.742	72.702	24.558	257.825	12.5622	257.825	12.5622
3.5	38.4586	0.697837	3.7319	0.0207889	0.904905	0.00415072	2.827	0.0211993	0.06271	0.013336	0	0.89	74.44	24.672
4.5	44.5174	0.744091	3.68795	0.0181726	0.89696	0.00425678	2.79099	0.0186645	0.063555	0.000162635	0	2.61	69.574	27.817	236.264	11.033
5.5	38.1605	0.726204	3.663	0.00834386	0.89697	0.0281994	2.76603	0.0294079	0.04116	0.0252437	0	0.111	72.822	27.068	224.72	12.6466	194.72	12.9975
6.5	44.8903	0.763125	3.7008	0.0046669	0.881825	0.00258094	2.81898	0.00533303			0	0.935	74.409	24.66
7.5	45.2634	0.768686	3.67025	0.000353553	0.883015	0.00621547	2.78724	0.00622552	0.04267	0.0190495	0	1.893	69.748	28.359	237.574	11.6142
8.5	44.868	0.70172	3.6391	0.0168291	0.895275	0.000247487	2.74383	0.016831	0.0672	0.0489318	0	2.859	70.325	26.821
9.5	47.5875	0.757162	3.73075	0.0013435	0.916365	0.00943988	2.81439	0.009535	0.07402		0	1.883	74.58	23.538	229.397	10.5273
10.5	46.2208	0.755494									0	0.52	69.844	29.641	214.601	11.4451	184.601	11.8317
11.5	47.6564	0.809024									0	1.376	69.759	28.865
12.5	49.3378	0.80046									0	1.838	73.958	24.207	207.558	10.2965
13.5	45.1886	0.739413									0	1.367	70.208	28.43
14.5	47.2538	0.814369	3.7441	0.0103238	0.88763	0.0679388	2.80843	0.0687187	0.07778		0	1.106	69.745	29.151	207.163	9.03084	177.163	9.51609
15.5	48.6227	0.773811
16.5	50.2325	0.819237													190.989	10.225	160.989	10.656
17.5	49.4592	0.782061													207.02	11.6798	177.02	12.059
18.5	47.5002	0.797708
19.5	50.9005	0.745442	3.71425	0.0116673	0.87853	0.00704278	2.83572	0.0136281	0.05152	0.00748119	0	1.014	73	25.99	196.247	8.15415	166.247	8.6885
20.5	49.9203	0.740812
21.5	49.918	0.800194													180.597	8.47389	150.597	8.98926
22.5	53.8246	0.789089													174.739	8.21014	144.739	8.74108
23.5	47.3664	0.84382
24.5	52.343	0.785587	3.66085	0.00912168	0.866395	0.000601041	2.79446	0.00914146	0.01683		0	0.661	69.061	30.283	174.263	8.91161	144.263	9.40302
25.5	51.0433	0.762653
26.5	56.4396	0.8466													144.333	7.05016	114.333	7.6619
27.5	48.7782	0.815478													149.225	7.81538	119.225	8.37139
28.5	49.6901	0.837818
29.5	54.7409	0.836274	3.59225	0.0115258	0.838535	0.00423557	2.75371	0.0122795	0.091945	0.0755826	0	2.533	67.657	29.811	130.289	6.36787	100.289	7.03916
30.5	54.4049	0.837559
31.5	55.3352	0.798516													126.731	7.0724	96.7312	7.68237
32.5	52.4699	0.850478													115.255	5.71357	85.2554	6.45328
33.5	52.1061	0.845074
34.5	57.1132	0.83798	3.5382	0.0140007	0.818795	0.00734684	2.71941	0.0158113	0.061095	0.0233982	0	1.988	68.152	29.859	117.159	5.6025	87.1594	6.35515
35.5	49.2795	0.803896
36.5	51.9481	0.855135													95.3408	5.60428	65.3408	6.35672
37.5	48.0443	0.843231													96.7558	6.05364	66.7558	6.75622
38.5	52.9052	0.76474
39.5	53.4316	0.822738	3.47105	7.07107e-05	0.786085	0.00279307	2.68497	0.00279397	0.15388	0.197071	0	2.518	67.718	29.766	95.9766	4.92524	65.9766	5.76697
40.5	57.6496	0.78987
41.5	55.2261	0.785583													85.8495	5.55495	55.8495	6.31327
42.5	51.9175	0.847167													88.9046	4.22284	58.9046	5.17999
43.5	50.5955	0.780367
44.5	48.2026	0.814048	3.4247	0.0019799	0.781425	0.0317279	2.64327	0.0317896	0.04253		0	2.025	68.95	29.026	75.936	4.05995	45.936	5.04809
45.5	60.0017	0.876113
46.5	58.7225	0.921572													78.5267	4.77229	48.5267	5.63691
47.5	71.3718	0.94607													82.3129	4.22672	52.3129	5.18316
48.5	71.2537	0.955848													72.1157	4.00026	42.1157	5.00021
49.5	65.3502	0.962706									0	1.42	70.408	28.171	74.3917	4.17901	44.3917	5.14433

## Sheet: SF-5
Mean depth	Dry weight	Dry Bulk Density	Total cabon	TC error	Organic carbon	OC error	Inorganic carbon	IC error	Nitrogen	N error	Gravel (>2mm)	Sand (2mm-63µm)	Silt (63µm-4µm)	Clay (<4µm)	Total 210Pb	210Pb error ±	Excess 210Pb	210Pbxs error ±
cm	g	g/cm3	% DW	% DW	% DW	% DW	% DW	% DW	% DW	% DW	%	%	%	%	(Bq/kg)	(Bq/kg)	(Bq/kg)	(Bq/kg)
0.5	26.8486	0.648466	3.61525	0.0140714	1.02081	0.0319471	2.59444	0.0349088	0.179565	0.0231577	0	1.7	68.3	30	242.804	11.81	213.646	12.3024
1.5	29.9837	0.660706	3.62955	0.00176777	1.0031	0.0108965	2.62645	0.011039	0.145645	0.0580323	0	3.28	66.54	30.18
2.5	26.3638	0.636799	3.64505	0.00473762	0.98832	0.00482247	2.65673	0.00676027	0.183525	0.0422638	0	2.19	66.53	31.28	260.721	12.2027	231.563	12.6798
3.5	32.5807	0.619771	3.6041	0.0046669	1.01195	0.00700036	2.59215	0.00841338	0.127815	0.0177979	0	0.61	68.15	31.23
4.5	30.4884	0.619974	3.64945	0.016617	0.984615	0.0024678	2.66484	0.0167993	0.11204	0.0210294	0	4.36	66.77	28.87	252.918	12.7054	223.761	13.1643
5.5	36.6972	0.680205	3.63015	0.00813173	0.962735	0.00208597	2.66742	0.00839501	0.170015	0.00335876	0	1.61	68.38	30.01
6.5	37.9228	0.702306	3.66405	0.0120915	0.98552	0.0286803	2.67853	0.0311249	0.157395	0.119268	0	2.25	67.21	30.54	246.131	12.8913	216.974	13.3438
7.5	30.6432	0.675303	3.6349	0.00254558	1.01305	0.0204354	2.62185	0.0205933	0.189185	0.0255336	0	1.39	71.7	26.91
8.5	38.9063	0.693012	3.6006	0.00636396	0.96025	0.00118794	2.64035	0.00647389	0.174965	0.0205839	0	1.68	66.96	31.36	235.212	11.8974	206.054	12.3862
9.5	50.7121	0.715928	3.64345	0.00374767	0.96701	0.00606698	2.67644	0.00713114	0.16882	0.00130108	0	3.53	66.04	30.42
10.5	40.2484	0.739046									0	4.76	66.59	28.65	246.89	12.3387	217.733	12.8107
11.5	48.5571	0.758398									0	3.03	66.82	30.14	222.644	8.49333	193.486	9.1656
12.5	49.8933	0.791564									0	2.85	70.42	26.73	200.89	11.3789	171.732	11.8891
13.5	47.7566	0.77188									0	1.41	67.79	30.8
14.5	43.7329	0.763849	3.5017	0.0223446	0.91889	0.00169706	2.58281	0.0224089	0.174185	0.0121693	0	2.09	67.36	30.54
15.5	46.0117	0.727952									0	1.74	66.87	31.39	166.13	9.15559	136.973	9.78245
16.5	54.1109	0.772252									0	2.99	64.94	32.07
17.5	44.4883	0.761005									0	1.55	67.03	31.42	151.859	8.58432	122.701	9.24999
18.5	47.7344	0.791315									0	1.5	67.61	30.89
19.5	44.9336	0.804932	3.44595	0.0296278	0.864675	0.00488611	2.58127	0.030028	0.151505	0.0201738	0	3.27	66.11	30.62
20.5	53.4722	0.806792									0	2.26	66.77	30.97	133.402	7.135	104.245	7.92337
21.5	53.0957	0.763905									0	3.41	66.07	30.52
22.5	46.0004	0.773032									0	2.63	66.29	31.08	125.605	7.06343	96.4481	7.85898
23.5	54.8694	0.785977									0	2.93	66.61	30.47
24.5	52.233	0.775112	3.34835	0.0190212	0.82942	0.0106915	2.51893	0.02182	0.13624	0.0167726	0	5.56	64.96	29.48
25.5	56.6887	0.815635									0	2.08	64.83	33.09	106.62	6.64965	77.463	7.48929
26.5	52.7424	0.825863									0	1.64	66.51	31.85
27.5	50.6516	0.838169									0	2.97	67.02	30.01	90.2501	5.13512	61.0928	6.18394
28.5	53.8578	0.806184									0	2.65	66.24	31.11
29.5	52.6854	0.80607	3.2404	0.00820244	0.790437	0.0255287	2.44996	0.0268141	0.157235	0.00871863	0	3.53	65.17	31.3
30.5	60.7619	0.841813									0	2.59	66.98	30.43	66.9938	3.50326	37.8365	4.9137
31.5	55.0029	0.85715									0	3.48	66.54	29.99
32.5	55.5713	0.827611									0	3.07	65.35	31.58	65.3206	3.58896	36.1634	4.97516
33.5	56.928	0.835055									0	4.46	65.1	30.44
34.5	55.1442	0.845047	3.108	0.101682	0.727455	0.00993485	2.38054	0.102166	0.131215	0.000997021	0	2.75	68.78	28.48	57.1286	3.57306	27.9713	4.9637
35.5	60.2648	0.846798									0	2.59	66.24	31.17
36.5	59.6524	0.833899									0	4.58	63.78	31.64	46.9805	2.76174	17.8232	4.41575
37.5	60.8091	0.850177									0	2.5	64.78	32.72
38.5	58.3725	0.881078									0	1.27	65.82	32.91	38.281	2.31785	9.12371	4.15259
39.5	58.7546	0.882094	3.0098	0.0103238	0.68356	0.0177908	2.32624	0.0205692	0.142	0.00429921	0	2.9	65.83	31.27	38.4396	2.13691	9.28236	4.05438
40.5	63.5691	0.85711									0	3.21	65.41	31.38	32.9784	2.10504	3.82112	4.03767
41.5	60.9902	0.8956									0	1.86	65.72	32.41	29.763	1.70185	0.605692	3.8429
42.5	58.8971	0.887972									0	3.59	65.23	31.18	28.5839	1.68929
43.5	58.1632	0.882749									0	1.28	66.5	32.22	28.1702	1.84944
44.5	59.294	0.880276	2.8372	0.0108894	0.68301	0.00110309	2.15419	0.0109452	0.125185	0.0147715	0	1.28	67.49	31.22	30.1122	1.64353

[truncated: 1 more sheets: Hoja1]
